# Supplementary material for: Multiple Administration Routes, Including Intramuscular Injection, of Oncolytic Tanapoxvirus Variants Significantly Regress Human Melanoma Xenografts in BALB/c Nude Mice Reconstituted with Splenocytes from Normal BALB/c Donors
Source: Genes (Basel). 2023 Jul 27;14(8):1533. doi: 10.3390/genes14081533 (PMC10454540; doi:10.3390/genes14081533)
Supplement: Supplementary file 1 [file genes-14-01533-s001.zip]

Archive with 1 entries (1 files):
- genes-2492905-supplementary.pdf
